# Supplementary material for: Preliminary Usability Assessment of a Rule-Based Digital Self-Monitoring Platform for Patients With Brain Tumors Toward Digital Early Warning Systems: Pilot Feasibility Study
Source: JMIR Form Res. 2026 Apr 17;10:e87928. doi: 10.2196/87928 (PMC13135161; doi:10.2196/87928)
Supplement: Multimedia Appendix 2 [file formative_v10i1e87928_app2.txt]

"""
Multimedia Appendix 2: Full Statistical Analysis and Figure Generation Code

Title: Feasibility and Preliminary Usability Assessment of a Self-Monitoring Platform 
application for Brain Tumor Patients: A Pilot Study Toward Digital Early Warning Systems

Note:
1. This script contains the complete statistical analysis, rule-based algorithm logic (R1-R4), 
   bootstrap resampling procedures (5,000 replicates), and figure generation routines used in the study.
2. The raw datasets (`df_real`, `id_submit_df`) are NOT included in this file due to 
   patient privacy protection and institutional IRB regulations. 
3. Researchers wishing to replicate or evaluate the analytical approach may review the 
   logic below and apply these functions to their own structured clinical datasets.
"""

from __future__ import annotations
import numpy as np
import pandas as pd
import math
import matplotlib.org.pyplot as plt
import ast
from typing import List, Dict, Tuple, Optional
from dataclasses import dataclass
from sklearn.metrics import (
    confusion_matrix, f1_score, roc_auc_score, average_precision_score
)
from scipy.stats import chi2

# ---------------------------------------------------------
# Part 1: Helper Functions & Metrics Calculation
# ---------------------------------------------------------

def _ensure_datetime(s):
    return pd.to_datetime(s, utc=True, errors="coerce")

def _safe_div(a: float, b: float) -> float:
    return float(a / b) if b else float("nan")

@dataclass
class Metrics:
    se: float
    sp: float
    ppv: float
    npv: float
    f1: float
    acc: float
    auroc: float
    auprc: float
    alerts_per_100_ptdays: float

def compute_classification_metrics(y_true: np.ndarray, y_pred: np.ndarray) -> Metrics:
    if len(y_true) == 0:
        return Metrics(float('nan'), float('nan'), float('nan'), float('nan'), 
                       float('nan'), float('nan'), float('nan'), float('nan'), float('nan'))
    tn, fp, fn, tp = confusion_matrix(y_true, y_pred, labels=[0,1]).ravel()
    se = _safe_div(tp, tp + fn)
    sp = _safe_div(tn, tn + fp)
    ppv = _safe_div(tp, tp + fp)
    npv = _safe_div(tn, tn + fn)
    f1 = f1_score(y_true, y_pred, zero_division=0)
    acc = _safe_div(tp + tn, tp + tn + fp + fn)
    try:
        auroc = roc_auc_score(y_true, y_pred)
    except Exception:
        auroc = float("nan")
    try:
        auprc = average_precision_score(y_true, y_pred)
    except Exception:
        auprc = float("nan")
    alerts = 100.0 * (y_pred.sum() / len(y_pred)) if len(y_pred) else float("nan")
    return Metrics(se, sp, ppv, npv, f1, acc, auroc, auprc, alerts)

def summarize_rules(df_with_rules: pd.DataFrame, label_col: str = "is_bad", rule_cols: Optional[List[str]] = None) -> pd.DataFrame:
    if rule_cols is None:
        rule_cols = ["R1","R2","R3","R4"]
    y = df_with_rules[label_col].astype(int).to_numpy()
    rows = []
    for rc in rule_cols:
        yhat = df_with_rules[rc].astype(int).to_numpy()
        m = compute_classification_metrics(y, yhat)
        rows.append({
            "rule": rc,
            "Se": m.se, "Sp": m.sp, "PPV": m.ppv, "NPV": m.npv,
            "F1": m.f1, "Accuracy": m.acc,
            "AUROC": m.auroc, "AUPRC": m.auprc,
            "Alerts/100 patient-days": m.alerts_per_100_ptdays,
        })
    return pd.DataFrame(rows)

def bootstrap_cis(out_df, label_col="is_bad", patient_col="research_no",
                  rule_cols=("R1","R2","R3","R4"), n_boot=5000, alpha=0.05, random_state=42):
    """Performs patient-level bootstrap resampling (default 5,000 replicates) for robust CI calculation."""
    rng = np.random.default_rng(random_state)
    patients = out_df[patient_col].unique()
    metric_keys = ["Se","Sp","PPV","NPV","F1","Accuracy","AUROC","AUPRC","Alerts/100 patient-days"]
    store = {rc: {k: [] for k in metric_keys} for rc in rule_cols}

    tries_per_boot = 50
    for _ in range(n_boot):
        for _try in range(tries_per_boot):
            sample = rng.choice(patients, size=len(patients), replace=True)
            boot = out_df[out_df[patient_col].isin(sample)].copy()
            y = boot[label_col].astype(int).to_numpy()
            if (y.sum() > 0) and (y.sum() < len(y)):
                break
        else:
            continue

        for rc in rule_cols:
            yhat = boot[rc].astype(int).to_numpy()
            m = compute_classification_metrics(y, yhat)
            store[rc]["Se"].append(m.se);    store[rc]["Sp"].append(m.sp)
            store[rc]["PPV"].append(m.ppv);  store[rc]["NPV"].append(m.npv)
            store[rc]["F1"].append(m.f1);    store[rc]["Accuracy"].append(m.acc)
            store[rc]["AUROC"].append(m.auroc); store[rc]["AUPRC"].append(m.auprc)
            store[rc]["Alerts/100 patient-days"].append(m.alerts_per_100_ptdays)

    lo, hi = 100*alpha/2, 100*(1-alpha/2)
    rows = []
    for rc, md in store.items():
        row = {"rule": rc}
        for k, vals in md.items():
            arr = np.array(vals, float)
            if np.all(~np.isfinite(arr)) or len(arr)==0:
                row[f"{k}_lo"] = np.nan; row[f"{k}_hi"] = np.nan
            else:
                row[f"{k}_lo"] = np.nanpercentile(arr, lo)
                row[f"{k}_hi"] = np.nanpercentile(arr, hi)
        rows.append(row)
    return pd.DataFrame(rows)

def mcnemar_pvalues(df_with_rules: pd.DataFrame, rule_cols: Optional[List[str]] = None) -> pd.DataFrame:
    if rule_cols is None:
        rule_cols = ["R1","R2","R3","R4"]
    pairs = []
    n = len(rule_cols)
    for i in range(n):
        for j in range(i+1, n):
            a = rule_cols[i]; b = rule_cols[j]
            a_pred = df_with_rules[a].astype(int).to_numpy()
            b_pred = df_with_rules[b].astype(int).to_numpy()
            n01 = np.sum((a_pred == 0) & (b_pred == 1))
            n10 = np.sum((a_pred == 1) & (b_pred == 0))
            chi2_stat = (abs(n10 - n01) - 1)**2 / (n10 + n01) if (n10 + n01) > 0 else 0.0
            p = 1 - chi2.cdf(chi2_stat, df=1) if (n10 + n01) > 0 else 1.0
            pairs.append({"rule_A": a, "rule_B": b, "n01": int(n01), "n10": int(n10), "p_mcnemar": p})
    return pd.DataFrame(pairs)

# ---------------------------------------------------------
# Part 2: Last-window Rule Implementation (R1-R4)
# ---------------------------------------------------------

def _parse_ans(v) -> List[bool]:
    if isinstance(v, (list, tuple, np.ndarray)):
        return [bool(x) for x in v]
    try:
        p = ast.literal_eval(str(v))
        if isinstance(p, (list, tuple)):
            return [bool(x) for x in p]
    except Exception:
        pass
    return []

def compute_last_window_from_raw(
    df_real: pd.DataFrame, id_submit_df: pd.DataFrame, T1: float = 12.0, T2: float = 4.0,
    core_indices: Optional[List[int]] = None, c_min: int = 1, n_min: int = 1, K: int = 2,
    patient_col: str = "research_no", date_col: str = "date"
) -> pd.DataFrame:
    """Extracts the last 3 submissions (last-window) per patient and computes rule activations."""
    if core_indices is None:
        core_indices = [5, 7, 11, 12, 13, 21, 22, 25, 28, 29, 31, 32, 33, 48]

    df_real = df_real.copy()
    df_real[date_col] = _ensure_datetime(df_real[date_col])
    ids = id_submit_df.copy()
    ids["bad_day"] = _ensure_datetime(ids.get("bad_day", pd.NaT))

    out = []
    for _, meta in ids.iterrows():
        pid = meta[patient_col]
        is_bad_flag = bool(meta.get("is_bad", False))
        bad_day = meta.get("bad_day", pd.NaT)

        if is_bad_flag and pd.notna(bad_day):
            cutoff = bad_day + pd.Timedelta(days=1)
            d = df_real[(df_real[patient_col]==pid) & (df_real[date_col] <= cutoff)].copy()
        else:
            d = df_real[df_real[patient_col]==pid].copy()
        if d.empty:
            continue

        d = d.sort_values(date_col).reset_index(drop=True)
        n = len(d)
        if n < 3:
            continue

        i0, i1, i2 = n-3, n-2, n-1
        rows = d.iloc[[i0, i1, i2]].copy()

        # R1 (Threshold) & R2 (Net Increase)
        x0, x1, x2 = rows["totalScore"].astype(float).tolist()
        r1 = int(x2 >= T1)
        d1 = max(0.0, x2 - x1)
        d2 = max(0.0, x1 - x0)
        r2 = int((d1 + d2) >= T2)

        # R3 (New-onset combination)
        ans_prev = _parse_ans(rows.iloc[1]["answer_list"])
        ans_curr = _parse_ans(rows.iloc[2]["answer_list"])
        max_len = max(len(ans_prev), len(ans_curr))
        core_set = {i for i in core_indices if i < max_len}
        noncore_set = {j for j in range(max_len) if j not in core_set}

        def _count_new(indices: set) -> int:
            cnt = 0
            for idx in indices:
                prev = ans_prev[idx] if idx < len(ans_prev) else False
                curr = ans_curr[idx] if idx < len(ans_curr) else False
                if (not prev) and curr:
                    cnt += 1
            return cnt

        core_new = _count_new(core_set)
        noncore_new = _count_new(noncore_set)
        r3 = int((core_new >= c_min) and (noncore_new >= n_min))

        # R4 (Increasing categories)
        sub_cols = [f"subScore{i}" for i in range(1,8)]
        for c in sub_cols:
            if c not in rows.columns:
                rows[c] = 0
        subs1 = rows.iloc[1][sub_cols].astype(float).to_numpy()
        subs2 = rows.iloc[2][sub_cols].astype(float).to_numpy()
        r4 = int((subs2 > subs1).astype(int).sum() >= K)

        label = int(is_bad_flag and (n >= 3))

        out.append({
            patient_col: pid,
            "window_start": rows.iloc[0][date_col],
            "window_end": rows.iloc[2][date_col],
            "is_bad": label,
            "R1": r1, "R2": r2, "R3": r3, "R4": r4,
            "x0": x0, "x1": x1, "x2": x2 # preserved for threshold sweeps
        })
    return pd.DataFrame(out)

def run_all_raw_last_window(
    df_real: pd.DataFrame, id_submit_df: pd.DataFrame, T1: float = 12.0, T2: float = 4.0,
    core_indices: Optional[List[int]] = None, c_min: int = 1, n_min: int = 1, K: int = 2,
    n_boot: int = 5000, alpha: float = 0.05, random_state: Optional[int] = 42,
    patient_col: str = "research_no"
) -> Dict[str, pd.DataFrame]:
    
    windows = compute_last_window_from_raw(df_real, id_submit_df, T1, T2, core_indices, c_min, n_min, K, patient_col)
    if windows.empty:
        return {"windows": windows, "summary": pd.DataFrame(), "ci": pd.DataFrame(), "mcnemar": pd.DataFrame()}

    summary = summarize_rules(windows.rename(columns={"window_end": "date"}), label_col="is_bad", rule_cols=["R1","R2","R3","R4"])
    ci = bootstrap_cis(windows.rename(columns={"window_end": "date"}), label_col="is_bad", patient_col=patient_col, 
                       rule_cols=["R1","R2","R3","R4"], n_boot=n_boot, alpha=alpha, random_state=random_state)
    mcnemar = mcnemar_pvalues(windows.rename(columns={"window_end": "date"}), rule_cols=["R1","R2","R3","R4"])
    
    return {"windows": windows, "summary": summary, "ci": ci, "mcnemar": mcnemar}

# ---------------------------------------------------------
# Part 3: Threshold Sweeping and Visualization
# ---------------------------------------------------------

def sweep_T1_T2_AUROC(df_feat):
    x0 = df_feat["x0"].to_numpy()
    x1 = df_feat["x1"].to_numpy()
    x2 = df_feat["x2"].to_numpy()
    y  = df_feat["is_bad"].astype(int).to_numpy()

    # R1 sweep
    t1_min, t1_max = int(math.floor(np.nanmin(x2))), int(math.ceil(np.nanmax(x2)))
    r1_rows = []
    for T1 in range(t1_min, t1_max+1):
        yhat = (x2 >= T1).astype(int)
        m = compute_classification_metrics(y, yhat)
        r1_rows.append({"T": T1, "AUROC": m.auroc, "AUPRC": m.auprc, "Se": m.se, "Sp": m.sp, "PPV": m.ppv, "F1": m.f1})
    r1_grid = pd.DataFrame(r1_rows)

    # R2 sweep
    dpos = np.maximum(0, x2-x1) + np.maximum(0, x1-x0)
    t2_min, t2_max = int(math.floor(np.nanmin(dpos))), int(math.ceil(np.nanmax(dpos)))
    r2_rows = []
    for T2 in range(t2_min, t2_max+1):
        yhat = (dpos >= T2).astype(int)
        m = compute_classification_metrics(y, yhat)
        r2_rows.append({"T": T2, "AUROC": m.auroc, "AUPRC": m.auprc, "Se": m.se, "Sp": m.sp, "PPV": m.ppv, "F1": m.f1})
    r2_grid = pd.DataFrame(r2_rows)

    return r1_grid, r2_grid

def make_panel_B_sweep(df_feat, save_path="./fig3B_threshold_sweep.png"):
    r1_grid, r2_grid = sweep_T1_T2_AUROC(df_feat)
    plt.figure()
    plt.plot(r1_grid["T"], r1_grid["AUROC"], label="R1 (AUROC vs T1)")
    plt.plot(r2_grid["T"], r2_grid["AUROC"], label="R2 (AUROC vs T2)")
    plt.xlabel("Threshold (T1 or T2)")
    plt.ylabel("AUROC")
    plt.title("R1, R2 AUROC vs Threshold")
    plt.legend()
    plt.tight_layout()
    plt.savefig(save_path, dpi=200)
    plt.close()
    return r1_grid, r2_grid

# ---------------------------------------------------------
# Execution Block
# ---------------------------------------------------------
if __name__ == '__main__':
    """
    Example Execution:
    In the production environment, `df_real` (daily records) and `id_submit_df` (patient metadata) 
    are loaded from secure hospital databases. 
    The evaluation pipeline is executed as follows:
    """
    # df_real = pd.read_csv("secure_daily_logs.csv")
    # ids_fixed = pd.read_csv("secure_patient_metadata.csv")
    
    # res = run_all_raw_last_window(
    #     df_real=df_real, 
    #     id_submit_df=ids_fixed, 
    #     T1=5.0, # Optimized thresholds
    #     T2=2.0, 
    #     core_indices=[5,7,11,12,13,21,22,25,28,29,31,32,33,48], 
    #     n_boot=5000 # Parameter required by reviewer
    # )
    
    # print("Rule Summary:\n", res["summary"])
    # print("Bootstrap 95% CIs:\n", res["ci"])
    
    # Threshold sweep generation
    # make_panel_B_sweep(res["windows"])
    pass
